# Supplementary material for: Genome-Wide Identification and Characterization of Growth Regulatory Factor Family Genes in Medicago
Source: Int J Mol Sci. 2022 Jun 21;23(13):6905. doi: 10.3390/ijms23136905 (PMC9266564; doi:10.3390/ijms23136905)
Supplement: Supplementary file 1 [file ijms-23-06905-s001.zip]

Archive with 2 entries (2 files):
- Additional Figure S1.zip
- Additional File.zip
